# Supplementary material for: Erratum to “Characterization of Selective Antibacterial Peptides by Polarity Index”
Source: Int J Pept. 2012 Dec 24;2012:613053. doi: 10.1155/2012/613053 (PMC3540762; doi:10.1155/2012/613053)
Supplement: Supplementary file 1 — Test files represent the APD2 (November 2011). [file 613053.f1.zip]

Archive with 2 entries (2 files):
- actionuniquefiles.tar
- actionmultiplefiles.tar
